# Supplementary material for: Identification and Characterization of an OSH1 Thiol Reductase from Populus Trichocarpa
Source: Cells. 2019 Dec 27;9(1):76. doi: 10.3390/cells9010076 (PMC7017176; doi:10.3390/cells9010076)
Supplement: Supplementary file 1 [file cells-09-00076-s001.zip]

Archive with 8 entries (7 files):
- Supplementary/Supplemental Figure 1.jpg
- Supplementary/Supplemental Figure 2.tif
- Supplementary/Supplemental Figure 3.tif
- Supplementary/Supplemental Figure 4.jpg
- Supplementary/Supplemental Figure 5.tif
- Supplementary/Supplemental Figure 6.jpg
- Supplementary/Supplemental table.xls
- Supplementary/
