# Supplementary material for: Identification and Characterization of an OSH1 Thiol Reductase from Populus Trichocarpa
Source: Cells. 2019 Dec 27;9(1):76. doi: 10.3390/cells9010076 (PMC7017176; doi:10.3390/cells9010076)
Supplement: Supplementary file 1 [file cells-09-00076-s001.zip › Supplementary/Supplemental table.xls]

## Sheet: Sheet1
primer	Direction	Nucleotide sequence(5´-3´)
PtGILT	Forward	ATGGCGTCGATGCCGAGCAAACTTC
PtGILT	Reverse	TCATAGCAGGCCGGTGATGTCGATG
q-PtGILT	Forward	CTGGCCTGATTTGAAGAAGC
q-PtGILT	Reverse	CATGGCACGTATTTGTGAGG
q-AtActin	Forward	AGCTCCGTATTGCTCCTGAA
q-AtActin	Reverse	ACCCTCGTAAATTGGCACAG
q-PtActin	Forward	GCCATCTCTCATCGGAATGGAA
q-PtActin	Reverse	AGGGCAGTGATTTCCTTGCTCA
EcoRI-PtGILT	Forward	CCGGAATTCTCAGAGTACGATGTTGTTCAGGA
XhoI-PtGILT	Reverse	CCGCTCGAGTCATGCAAGGGGTTCCATCTTC
XbaI-PtGILT	Forward	GCTCTAGAATGGGCTCTTCTCCATTAC
BamHI-PtGILT	Reverse	CGGGATCCTCATGCAAGGGGTTCCATC
q-AtAPX	Forward	ACCTGTATCAGCTTGCTGGT
q-AtAPX	Reverse	CCCCTGAGAGTGCCACAATA
q-AtCAT	Forward	CCTCGTGGTTTGCAGTCAA
q-AtCAT	Reverse	CAAACTTTCAGGGTGGTGGG
q-AtGST	Forward	ATCGATGAGACTTGGCCACA
q-AtGST	Reverse	AGAATCCGACAGTCTTGCCT
q-AtPOD	Forward	AATTGGGAAGGCGAGATGGA
q-AtPOD	Reverse	TGCGCGAATCCTAATGTGTG
q-AtSOD	Forward	CCCCGATGGTAAAACACACG
q-AtSOD	Reverse	TGAGTTCATGGCCTCCCTTT
q-At1G07080	Forward	CAATACCAAGCTCCGTTCCG
q-At1G07080	Reverse	ATTCCCATGTCCACTGCTGA
q-At5g01580	Forward	GAACCATTCTCTGCCAGCAC
q-At5g01580	Reverse	CAAGCTGGTTTCCGTATCCG
